# Supplementary material for: Mining Late Embryogenesis Abundant (LEA) Family Genes in Cleistogenes songorica, a Xerophyte Perennial Desert Plant
Source: Int J Mol Sci. 2018 Nov 1;19(11):3430. doi: 10.3390/ijms19113430 (PMC6274777; doi:10.3390/ijms19113430)
Supplement: Supplementary file 1 [file ijms-19-03430-s001.zip]

Archive with 3 entries (3 files):
- Supplementary Figure S1.docx
- Supplementary Table S1.docx
- Supplementary Table S2.docx
